# Supplementary material for: Enhancement of Lower Limb Muscle Strength and Reduction of Inflammation in the Elderly: A Randomized, Double-Blind Clinical Trial Comparing Lacticaseibacillus paracasei PS23 Probiotic with Heat-Treated Supplementation
Source: Nutrients. 2025 Jan 27;17(3):463. doi: 10.3390/nu17030463 (PMC11820367; doi:10.3390/nu17030463)
Supplement: Supplementary file 1 [file nutrients-17-00463-s001.zip]

Archive with 1 entries (1 files):
- nutrients-3439194-supplementary.pdf
